# Supplementary material for: Bacteriophages Are Good Estimators of Human Viruses Present in Water
Source: Front Microbiol. 2021 May 3;12:619495. doi: 10.3389/fmicb.2021.619495 (PMC8128106; doi:10.3389/fmicb.2021.619495)
Supplement: Supplementary file 2 [file Table_2.xlsx]

## Sheet: Samples
Sample	Country	Sampling date (mm/dd/yyyy)	Fecal Origin	Sampling Site	N. Of inhabitants or animals
E01CW_F	Spain	2013-11-11	Ruminant	Slaughterhouse's cow	400
E02PG_F	Spain	2013-11-11	Pig	Slaughterhouse's pig 1	7000
E03PG_F	Spain	2013-11-11	Pig	Slaughterhouse's pig 2	8000
E04HM_F	Spain	2013-11-11	Human	Urban sewage treatment plant 1	375000
E05PL_F	Spain	2013-11-11	Poultry	Slaughterhouse's poultry 1	96000
E06PL_F	Spain	2013-11-11	Poultry	Slaughterhouse's poultry 2	96000
E07HM_W	Spain	2014-01-28	Human	Urban sewage treatment plant 1	375000
E08HM_W	Spain	2014-01-28	Human	Urban sewage treatment plant 2	1700000
E09PG_W	Spain	2014-01-28	Pig	Slaughterhouse's pig 2	8000
E10PG_W	Spain	2014-01-28	Pig	Slaughterhouse's pig 1	7000
E11PG_W	Spain	2014-01-28	Pig	Slaughterhouse's pig 1	7000
E12CW_W	Spain	2014-01-28	Ruminant	Slaughterhouse's cow	400
E13HM_P	Spain	2014-05-06	Human	Urban sewage treatment plant 1	375000
E14HM_P	Spain	2014-05-06	Human	Urban sewage treatment plant 2	1700000
E15CW_P	Spain	2014-05-06	Ruminant	Slaughterhouse's cow	400
E16PG_P	Spain	2014-05-06	Pig	Slaughterhouse's pig 1	7000
E17PL_P	Spain	2014-05-06	Poultry	Slaughterhouse's poultry 1	96000
E18PL_P	Spain	2014-05-06	Poultry	Slaughterhouse's poultry 2	96000
E19PG_P	Spain	2014-05-06	Pig	Slaughterhouse's pig 1	7000
E20CW_P	Spain	2014-05-06	Ruminant	Slaughterhouse's cow	400
E21PL_S	Spain	2014-06-18	Poultry	Slaughterhouse's poultry 2	96000
E22PL_S	Spain	2014-06-18	Poultry	Slaughterhouse's poultry 1	96000
E23HM_S	Spain	2014-06-18	Human	Urban sewage treatment plant 1	375000
E24CW_S	Spain	2014-06-18	Ruminant	Slaughterhouse's cow	400
E25PG_S	Spain	2014-06-18	Pig	Slaughterhouse's pig 2	8000
E26PG_S	Spain	2014-06-18	Pig	Slaughterhouse's pig 1	7000
E27HM	Spain	2014-07-14	Human	Urban sewage treatment plant 1	375000
E28HM	Spain	2014-07-14	Human	Urban sewage treatment plant 2	1700000
A01HM-F	Austria	2013-11-27	Human	Urban sewage treatment plant 1	10800
A02HM_F	Austria	2013-11-27	Human	Urban sewage treatment plant 2	4000000
A03CW_F	Austria	2013-11-27	Ruminant	Ruminant farming 1	30
A04PG_F	Austria	2013-11-27	Pig	Pig farming 1	25-30
A05PL_F	Austria	2013-11-27	Poultry	Poultry farming 1	3000
A06CT_F	Austria	2013-11-27	Cat	Domestic animals	12
A07HM_W	Austria	2014-02-26	Human	Urban sewage treatment plant 1	10800
A08HM_W	Austria	2014-02-26	Human	Urban sewage treatment plant 2	4000000
A09CW_W	Austria	2014-02-26	Ruminant	Ruminant farming 1	30
A10PG_W	Austria	2014-02-26	Pig	Pig farming 1	30
A11PL_W	Austria	2014-02-26	Poultry	Poultry farming 1	3000
A12DG_W	Austria	2014-02-26	Dog	Domestic animals	12
A13HM_P	Austria	2014-04-28	Human	Urban sewage treatment plant 3	2100
A14HM_P	Austria	2014-04-28	Human	Urban sewage treatment plant 2	4000000
A15HO_P	Austria	2014-04-29	Horse	Horse farming 1	12
A16CW_P	Austria	2014-04-29	Ruminant	Ruminant farming 2	9
A17BD_P	Austria	2014-04-29	Bird	Wild animals	40
A18GO_P	Austria	2014-04-29	Goose	Wild animals	30
A19PG_P	Austria	2014-04-29	Pig	Pig farming 2	19-20
A20HM-S	Austria	2014-06-23	Human	Urban sewage treatment plant 3	2100
A21HM-S	Austria	2014-06-23	Human	Urban sewage treatment plant 2	4000000
A22CW-S	Austria	2014-06-24	Ruminant	Ruminant farming 3	>20
A23PG-S	Austria	2014-06-24	Pig	Pig farming 2	>20
A24HO-S	Austria	2014-06-24	Horse	Horse farming 1	>20
P01HM_F	Portugal	2013-12-03	Human	Sewage outflow of the Campus	<10,000
P02PG_F	Portugal	2013-12-03	Pig	Pig farming	>30
P03CW_F	Portugal	2013-12-03	Ruminant	Dairy farming	>30
P04PL_F	Portugal	2013-12-03	Poultry	Poultry slaughterhouse	>90000
P05HM-W	Portugal	2014-02-12	Human	Sewage outflow of the Campus	<10,000
P06PG-W	Portugal	2014-02-12	Pig	Pig farming	>30
P07CW-W	Portugal	2014-02-12	Ruminant	Dairy farming	>30
P08PL-W	Portugal	2014-02-12	Poultry	Poultry slaughterhouse	>90000
P09HM_P	Portugal	2014-04-23	Human	Sewage outflow of the Campus	>10,000
P10PL_P	Portugal	2014-04-23	Poultry	Poultry slaughterhouse	>90000
P11PG_P	Portugal	2014-04-23	Pig	Pig farming	>30
P12CW_P	Portugal	2014-04-23	Ruminant	Dairy farming	>30
P13HM-SP	Portugal	2014-06-04	Human	Sewage outflow of the Campus	>10,000
P14HM-SP	Portugal	2014-06-04	Human	Sewage outflow of the Campus	>10,000
P15CW-SP	Portugal	2014-06-04	Ruminant	Dairy farming	>30
P16CW-SP	Portugal	2014-06-04	Ruminant	Dairy farming	>30
P17PG-SP	Portugal	2014-06-04	pig	Pig farming	>30
P18PG-SP	Portugal	2014-06-04	Pig	Pig farming	>30
P19PL-SP	Portugal	2014-06-04	Poultry	Poultry slaughterhouse	>90000
P20PL-SP	Portugal	2014-06-04	Poultry	Poultry slaughterhouse	>90000
P21HM	Portugal	2014-09-10	Human	Sewage outflow of the Campus	>10,000
P22HM	Portugal	2014-09-10	Human	Sewage outflow of the Campus	>10,000
P23PL	Portugal	2014-09-10	Poultry	Poultry slaughterhouse	>90000
P24CT	Portugal	2014-09-10	Cat	Domestic animals	10
P25DG	Portugal	2014-09-10	Dog	Domestic animals	15
D01HM_F	Germany	2013-11-18	Human	Urban sewage treatment plant	850000
D02PG_F	Germany	2013-11-18	Pig	Faeces samples in drinking water	>25 individual faeces
D03CW_F	Germany	2013-11-18	Ruminant	Faeces samples in drinking water	>25 individual faeces
D04PL_F	Germany	2013-11-18	Poultry	Faeces samples in drinking water	>25 individual faeces
D05HO_F	Germany	2013-11-18	Horse	Faeces samples in drinking water
D06HM_W	Germany	2014-01-27	Human	Urban sewage treatment plant	850000
D07PG_W	Germany	2014-01-27	Pig	Faeces samples in drinking water	>25 individual faeces
D08CW_W	Germany	2014-01-27	Ruminant	Faeces samples in drinking water	>25 individual faeces
D09PL_W	Germany	2014-01-27	Poultry	Faeces samples in drinking water	>25 individual faeces
D10HO_W	Germany	2014-01-27	Horse	Faeces samples in drinking water	>25 individual faeces
D11HM_P	Germany	2014-03-31	Human	Urban sewage treatment plant	850000
D12CW_P	Germany	2014-03-31	Ruminant	Faeces samples in drinking water	>25 individual faeces
D13PL_P	Germany	2014-03-31	Poultry	Faeces samples in drinking water	>25 individual faeces
D14HO_P	Germany	2014-03-31	Horse	Faeces samples in drinking water	>25 individual faeces
D15HM_S	Germany	2014-06-23	Human	Urban sewage treatment plant	850000
D16PG_S	Germany	2014-06-23	Pig	Faeces samples in drinking water	>25 individual faeces
D17CW_S	Germany	2014-06-23	Ruminant	Faeces samples in drinking water	>25 individual faeces
D18PL_S	Germany	2014-06-23	Poultry	Faeces samples in drinking water	>25 individual faeces
D19HO_S	Germany	2014-06-23	Horse	Faeces samples in drinking water	850000
D20HM_S	Germany	2014-08-25	Human	Urban sewage treatment plant	>25 individual faeces
D21PG_S	Germany	2014-08-25	Pig	Faeces samples in drinking water	>25 individual faeces
D22CW_S	Germany	2014-08-25	Ruminant	Faeces samples in drinking water	>25 individual faeces
D23PL_S	Germany	2014-08-25	Poultry	Faeces samples in drinking water	>25 individual faeces
D24HO_S	Germany	2014-08-25	Horse	Faeces samples in drinking water	>25 individual faeces
D25RA_S	Germany	2014-08-25	Rabbit	Faeces samples in drinking water	>25 individual faeces
F01HM_F	Finland	2013-12-10	Human	Urban sewage treatment plant	800000
F02PG_F	Finland	2013-12-10	Pig	Piggery slurry tank	1200
F03CW_F	Finland	2013-12-10	Ruminant	Cowshed slurry tank	40
F04PL_F	Finland	2013-12-10	Poultry	Pooled sample	30
F05HM_W	Finland	2014-03-11	Human	Urban sewage treatment plant	800000
F06HM_W	Finland	2014-03-11	Human	Small urban sewage treatment plant	44000
F07PG_W	Finland	2014-03-11	Pig	Slaughterhouse's piggery, pooled sample from 6 pens, approx 10 pigs in each pen	60
F08CW_W	Finland	2014-03-11	Ruminant	Cowshed slurry tank	40
F09PL_W	Finland	2014-03-11	Poultry	Pooled sample	30
F10HM-P	Finland	2014-05-26	Human	Urban sewage treatment plant	800000
F11HM-P	Finland	2014-05-26	Human	Small urban sewage treatment plant	44000
F12CW-P	Finland	2014-05-26	Ruminant	Cowshed slurry tank	40
F13PL-P	Finland	2014-05-26	Poultry	Pooled sample	30
F14HM_S	Finland	2014-08-25	Human	Urban sewage treatment plant	800000
F15HM_S	Finland	2014-08-25	Human	Small urban sewage treatment plant	44000
F16PL_S	Finland	2014-08-25	Poultry	Pooled sample	30
F17CW_S	Finland	2014-08-25	Ruminant	Cowshed slurry tank	40
F18PL_S	Finland	2014-08-25	Poultry	Slaughterhouse's sewage	100000
